# Supplementary material for: Adverse Childhood Experiences and Their Relationship with Poor Sexual Health Outcomes: Results from Four Cross-Sectional Surveys
Source: Int J Environ Res Public Health. 2022 Jul 21;19(14):8869. doi: 10.3390/ijerph19148869 (PMC9316235; doi:10.3390/ijerph19148869)
Supplement: Supplementary file 1 [file ijerph-19-08869-s001.zip]

Archive with 1 entries (1 files):
- ijerph-1806053-supplementary.pdf
